# Supplementary material for: A cardiovascular, craniofacial, and neurodevelopmental disorder caused by loss-of-function variants in the eIF3 complex component genes EIF3A and EIF3B
Source: Am J Hum Genet. 2025 Sep 30;112(11):2625–42. doi: 10.1016/j.ajhg.2025.09.008 (PMC12808965; doi:10.1016/j.ajhg.2025.09.008)
Supplement: Data S1. Tables S1 and S2 [file mmc2.xlsx]

## Sheet: Table S1
	Table S1. Raw data for clinical findings of individuals with de novo or loss-of-function variants in EIF3B and EIF3A
	Proband	Previously reported 7p22 microdeletions (N=10)	1	2	3	4	5	6	7	8	9	10	11	12	13	14	15	16	17	18
	Gene	EIF3B	EIF3B	EIF3B	EIF3B	EIF3B	EIF3B	EIF3B	EIF3B	EIF3B	EIF3B	EIF3B	EIF3B	EIF3B	EIF3B	EIF3B	EIF3A	EIF3A	EIF3A	EIF3A
	Variant in GRCh38	N/A	chr7:2355380del	chr7:2378716T>C	chr7:2355336G>T	chr7:2379392-2379393del	chr7:2363684-2363685del	chr7:2363744C>G	7p22.3 (chr7:2314321-2554246)x1	chr7:2364457dup	chr7:2369613C>A	chr7:2379134G>T	chr7:2375494C>A	chr7:2377018-2377019dup	chr7:2406085dup	chr7:2363679-2363680del	10q26.11 (chr10:119051299-119053879)x1	chr10:119073522-119073523del	chr10:119061243-119061244del	chr10:119042432G>A
	GenBank Transcript: EIF3A (NM_003750.4; NP_003741.1) or EIF3B (NM_001037283.2; NP_001032360.1)	Previously reported 7p22 microdeletions (N=10)	c.459del, p.(Phe153Leufs*11)	c.2182T>C, p.(Ser728Pro)	c.415G>T, p.(Glu139*)	c.2342-2_2342-1del, p.(?)	c.923_924delTG, p.(Val308Aspfs*3)	c.983C>G, p.(Ser328*)	240 kpb	c.1085dup, p.(Glu363Argfs*18 )	c.1545C>A, p.(Cys515*)	c.2233G>T, p.(Glu745*)	c.1995C>A, p.(Tyr665*)	c.2097_2098dup, p.(Cys700Serfs*14)	c.1289+2dup, p.?	c.918_919del, p.(Tyr306*)	2.58 kpb intragenic deletion	c.295_296del, p.(Glu99Lysfs*3)	c.1209_1210del, p.(Cys404*)	c.3088C>T, p.(Arg1030*)
	gnomAD Frequency (v4.1.0)	None overlapping EIF3B	Absent	Absent	Absent	0.000063% (1 allele)	Absent	Absent	Absent	0.00012% (2 alleles)	Absent	Absent	Absent	Absent	Absent	Absent	N/A	Absent	Absent	Absent
	Inheritance	6/10 de novo	Maternal	De novo	Unknown	De novo	De novo	De novo	De novo	De novo	De novo	De novo	De novo	Unknown- Not maternal	De novo	De novo	De novo	Maternal	De novo	De novo
	Zygosity	N/A	Heterozygous	heterozygous	heterozygous	Heterozygous	Heterozygous	Heterozygous	Heterozygous	Heterozygous	Heterozygous	Heterozygous	Heterozygous	Heterozygous	Heterozygous	Heterozygous	Heterozygous	Heterozygous	Heterozygous	Heterozygous
	Sex	N/A	Female	Male	Female	Male	Female	Male	Female	Male	Male	Male	Female	Female	Male	Male	Male	Female	Female	Male
	Family history	N/A	Mom with hip dysplasia	No relevant family history	Unknown; adopted from orphanage at age 4	None	Mother with choanal atresia	No others with congenital heart defects or neurodevelopmental concerns similar to those seen in proband; dyslexia present	None	None	Familial short stature	None	Not contributive	F/h/o Cleft palate in paternal grandma; bowel cancer in maternal grand-dad, pancreatic cancer in grandma; Not significant for any genetic disease	Negative; non consanguineous parents with roots in Switzerland and Germany.	Mother not affected	Mother born with VSD, closed no symptoms; Paternal 1st cousin once removed and second cousin both with "hole in heart" no symptoms	Brother has autism, ADHD and dyspraxia. Paternal grandfather had heart problems (?onset in young age). Paternal uncle died in childhood from heart problem ("hole in the heart"). Maternal uncle mental health issues (?bipolar)	Mother had 1 early pregnancy loss, otherwise free	Mother reported father as having downslanting palbebral fissures
	MEASUREMENTS
	Birth weight (g/SD)	N/A	2940/-0.69	N/A	N/D	2410 (43.7p)	3000	3400	N/A	N/A	2154	2710/ 3rd centile/-1.9	2330	3373/ -0.09	3270/0.8 in the 39 2/7 week of gestation	2540/-2	2730/-2.28	3090 at term/-0.64SD	1740	1820
	Birth length (cm/SD)	N/A	48/-0.71	N/A	N/D	45	46	53.34	N/A	N/A	N/A	51/51st centile/0.0	45	51/ 0.53	52/-0.22	47/-1.7	N/A	N/A	45	N/A
	Head circumference at birth (cm/SD)	N/A	35.5/+0.22	N/A	N/D	31 (29.67p)	33	35.5 at 7 days	N/A	N/A	N/A	34.5/36th centile/-0.3	31.5	N/A	35/-0.46	32/-2	N/A	N/A	30	N/A
	Age at Last assessment	N/A	1 year 1 month	Termination of pregnancy at 22 6/7 weeks	7 years 8 months	11 years	9 Years	10 Years 8 months 3 weeks	11 years 11 months	9 years	15 years	9 months 1 week	2 years	16 years 4 months	3 months 4 days	8 years	6 years	6 years 10 months	1year 1month (corrected for early pregnancy)	6 years
	Weight at assessment (kg/SD)	N/A	9.3/+0.04	N/A	20 (7.6%ile, Z = -1.43)	29/-0.5	28.8	3430 (47 %ile (Z= -0.07) based on CDC (Boys, 2-20 Years) weight-for-age data	78.1/+2.65z	N/A	Normal	8.53/33rd centile/-0.4	8.4	62.9/0.77	5785/-0.93	33.9/+1.5	19.2/-0.47	18.78 (9th percentile, -1.34)	7.4/-2.08	16.6
	Length at assessment (cm/SD)	N/A	74.4/-0.47	N/A	116.5 (4.55%ile, Z = -1.69)	132.3/-1	121	146.4 (73 %ile (Z= 0.61) based on CDC (Boys, 2-20 Years) Stature-for-age data	148.6/-0.64z	N/A	Normal	N/A	79.5	159 /-0.72	Length at this timepoint was measured by nurses to be 67cm (+2.57 SDS, above P99); last measurements: 75.5cm at 10 months 1 Week, +0.83 SDS	137/+1	114/-0.36	115.2 (9-25th percentile, -1.34-0.67)	71.5/-1.8	106.8
	HC at assessment (cm/SD)	N/A	44.4/-0.92	N/A	47.1 (<2%ile, Z < -2.05)	52/-1	N/A	50.2 cm (19.75") 3.12% of growth percentile based on head circumference-for-age	55.1/+1.24z	N/A	Normal	42.5/2nd centile/-2	40	N/A	39.8cm (-0.97 SDS); 42cm (-1.48SDS) at 6 months 12 days	52/-1	Not Assessed	Not assessed (last measurement 44.5, at age 18 months)	45/-0.86	49.5cm
	Pregnancy Complications	N/A	None	Ultrasound abnormalities at 21 weeks: Tetralogy of Fallot, small fetus with femur on p0, (partial) agenesis of corpus callosum, prefrontaal oedema	N/A	None	Nuchal translucency increased (>95th)- karyotype N	Hyperemesis	N/A	N/A	Preterm delivery at 32 weeks	None	IUGR, right renal anomaly	None	None	cleft palate cardiopathy	None, Induced Vaginal Delivery	None, previous miscarriage	Prenatal growth retardation, dizygotic twin pregnancy, birth at 33 6/7 pregnancy week	34 week twin pregnancy
	CLINICAL FEATURES
	Cardiac	Congenital heart defects 7/10 Tetralogy of Fallot 3/10 Septal defects 2/10 Double aortic arch 1/10	Tetralogy of fallot, ventricular septal defect, patent ductus arteriosus, patent foramen ovale, right ventricular outlet obstruction	Tetralogy of Fallot	Tetralogy of Fallot status post repair	Interatrial communication (spontaneously closed)	None	Large perimembranous VSD, a small secundum ASD, and pulmonary stenosis with patch closure of the VSD, primary closure of the ASD, and ligation of a small PDA at age 4 months. Aortic dilation noted age 4 years (greater than expected after repair of his VSD). Last echo 2022 age 11 years showed normal pulmonic valve and following measurements Ao annulus: 2.10 cm, Z= 3.00 ** Aortic root, sinus, s: 3.…	None	Conoventricular ventricular septal defect, subaortic membrane stenosis, aortic insufficiency and anomalous muscle bundle of the right ventricle (s/p repair)	Bicuspid aortic valve	Tetralogy of Fallot	VSD and ASD	None	PDA; three small muscular VSD as well as a small perimembranous VSD; small atrial defect (possible ASD or PFO); persistent left vena cava superior draining in the coronary sinus more recent assessment: 2 muscular VSD and the perimemebranous VSD closed spontaneously by the age of 7 months	Pulmonary atresia with patent septum type 2	Tetralogy of Fallot, pulmonic stenosis, secundum atrial septal defect, double outlet right ventricle, bicuspid pulmonary valve, perimembranous ventricular septal defect	Tetralogy of Fallot with right sided aortic arch (found post-natally, not picked up on antenatal scans)	Perimembranous ventricular septal defect, atrial septal defect II, patent foramen ovale	VSD, right sided aortic arch, vascular ring
	Craniofacial	Facial dfferences 8/10 Broad Nasal Root 5/10 Arched Eyebrows 4/10 Prominent Forehead 4/10 Cleft Lip and Palate 3/10 Hypertelorism 3/10 Epicanthal Folds 3/10 Micrognathia 1/10	None	A relatively large head, square face, microretrognathia	N/A	Bilateral cleft lip and palate	Downslanting palpebral fissures; short neck, Noonan-like facies	Hypertelorism, arched eyebrows, eyelid ptosis, downslanting palpebral fissures, broad nasal root, posteriorly rotated ears, broad face, flattened philtrum	Cleft lip and palate	Ptosis (s/p repair)	Severe congenital ptosis,OS>OD, dysplastic ears,, mild malar hypoplasia, microcephaly	Bilateral cleft lip and palate, no tooth	Dysmorphic features, broad forehead, temporal balding, arched eyebrows, broad nasal bridge, small nose, midface hypoplasia, flat philtrum, short neck	None	Progressive microcephaly, high forehead with slightly prominent metopic suture, bilateral epicanthus, hypertelorism, prominent nasal tip, small mouth, retrognathia, normal ear morphology, normal extremities	Cleft lip and palate	Thin upper lip vermillion, retrognathia, epicanthus, anteverted nares	Low set posteriorly rotated ears, long philtrum and flat nasal bridge	No specific features, thin upper vermillion, quite flat midface, downturned mouth corners	Acrocephaly, maxillary hypoplasia, malar hypoplasia, micrognathia, triangular facies, asymmetry, tented lips, high arched palate, small flat teeth
	Eyes/ Vision	N/A	None	N/A	Normal exam age 7	None	None	Wears glasses; nearsighted (mild)	Myopia	None	N/A	Heterochromia	N/A	None	None	None	Deeply set eye	Bilateral colobomata (anterior + posterior, registered visually impaired), nystagmus	N/A	Downslanting, epicanthal folds, telecanthus, deep set eyes
	ENT/ Hearing	N/A	N/A	N/A	Normal hearing evaluations	None	Congenital profound hearing loss with common cavity deformity cystic-like and additional inner ear malformation	Normal audiogram age 2 years 3 months	Hearing loss, hearing aids since 1st school class	None	N/A	Large crus, None	N/A	Reduced hearing when little, speech delay started at 3 years age, now normal	None	Middle ear abnormality	None	Hearing loss	N/A	Posterior rotated, absent antritragus, hypoplastic helix, promient nasal bridge, pyriform nasal stenosis
	Cutaneous	N/A	N/A	N/A	None	None	None	None	N/A	None	N/A	None, mongolian blue spot lower back	Transparent skin, hirsutism	None	normal skin appearance	None	Sacral dimple, horizontal eyebrow	4/5 lentigenes over trunk and legs, subtle swelling on dorsum of feet with prominent skin creases (lower limb lymph scan NAD)	Small sacral dimple	N/A
	Respiratory	N/A	N/A	N/A	None	Asthma	None	None	N/A	None	N/A	None	None	Non-progressive Bilateral bronchiectasis	no problem known	None	Cyanotic episode, infantile onset, 4 months old	Normal exercise tolerance	N/A	Bronchopulmonary dysplasia,
	Musculoskeletal	Hypotonia 3/10 Digital anomalies 3/10	N/A	N/A	None	N/A	None	Flat feet, generalized joint laxity (Beighton 6/9)	N/A	None	Single transvere palmar crease on left hand- left arm hypoplasia with transverse terminal deficiency of the left hand involving digits 2 through 4 at the distal aspects of the proximal phalanges with preservation of ruidmentary nails.	Fetal finger pads, gangrenous toes post cardiac repair	Flat feet	None	13 pairs of ribs bilaterally	None	Clinodactyly of the 5th finger, Right inguinal hernia	Symphalangism of left thumb, bilateral; pes planus with some circumferential skin grooves above both ankles	N/A	Hypotonia, hypermobility, clinodactyly
	Gastrointestinal	N/A	N/A	N/A	None	None	None	None	N/A	None	N/A	None	None	None	Anal atresia. Corrected by Posterior Sagittal Anorectoplasty (PSARP) at the age of 2 days	None	Gastroesophageal reflux disease	Central abdominal pain (USS, H.pylori and coeliac studies negative)-->?abdominal migraine, constipation	N/A	Dysphagia
	Genitourinary	N/A	N/A	None	None	Horseshoe kidney	None	Shawl scrotum	N/A	None	N/A	Underdeveloped scrotum, small penis; single functional kidney	Malposition of right kidney, left vesico-ureteral reflux	None	Cryptorchidism left	None	Renal cyst, Congenital Phimosis, Unilateral renal hypoplasia, Renal atrophy	None	N/A	N/A
	Behaviour, Cognition, and Development	Developmental delay 8/10, autism spectrum disorder 2/10, Attention deficit hyperactivity disorder 1/10	None	N/A	ADHD, aggression, developmental delays, memory retention concerns, receptive communication delays	Delay in verbal language, without cognitive impairment; autism spectrum disorder (no specified)	learning difficulties; ADHD	Early developmental delays (primarily speech), Neuropsych testing Age 8 years 10 months DAS II average cognitive ability (score 106) deficit in auditory processing, phonemic awareness/processing/sound blending and auditory memory; deficit in executive functioning, adaptability and emotional regulation. Diagnoses of ADD/ADHD, autism spectrum disorder and dyslexia given. IEP at school for beahvior,…	Normal cognitive development, visits normal school, no learning difficulties, no behavioural problems, walking achieved at the age of 14 months, speech development a bit delayed because of the hearing loss	No neurodevelopmental issues – met milestones on time, currently in 3rd grade in typical classroom, no learning issues observed.	developmental delays; By age 9 he tested out of special education. He completed the 8th grade this past school year. He was in regular education classes with accommodations for PE due to the limited dexterity of his left hand. He does not have intellectual disability.	N/A	Possible ADHD, mild language delay	Mild learning disability	At last visit: good eye contact, good head control According to parents at 11 months, can crawl on belly and tries to pull himself up using furniture as support but cannot walk independantly, can pinch things with the thumb and another finger	Intellectual deficiency/walk at 18 months/ No language	Delayed speech and language development but currently within normal limits	Met developmental milestones normally, 1:1 supervision at school for visual difficulties, ?behind on learning, not yet assessed for autism	mild articulation problems (reported at age of 2 years and 6 months), otherwise good speech and intellectual development, walking achieved at an age of 1 year and 3 months	Developmental delay
	Neurological	Seizures 2/10	None	N/A	Headaches	No epilepsy but bilateral centro-temporal paroxysms on electroencephalogram.	None	Normal exam for strength and tone; possible migraines (prescribed ondansetron)	N/A	None	N/A	No focal deficit, absent posterior pituitary gland, diffuse brain shrinkage, ventricular dilatations	None	None	None	None	Seizures, myoclonus	N/A	N/A	None
	Psychiatric	N/A	None	N/A	None	None	None	See above	N/A	None	N/A	None	None	None	N/A	hyperactivity/aggressiv/ASD	None	None	N/A	None
	Neoplasms	N/A	None	N/A	None	None	None	None	N/A	None	N/A	None	None	None	None	None	None	None	N/A	None
	Feeding difficulties	N/A	None	N/A	Picky eater	Food neophobia	None	None	N/A	None	N/A	Yes	Feeding difficulties until 6 mo	When little, improving	None	None	None	None	N/A	None
	Other	N/A	None	Possibly a (partial) agenesis of corpus callosum, short legs	Delayed sleep onset	Congenital hypothyroidism (sublingual thyroïd ectopia) ; arhinencephaly	pectus excavatum	None	Frequent respiratory infections and a serious varicella infection at the age of 9 years, immunological laboratory parameters normal	Systemic lupus erythematosus (diagnosed in May 2022)	obstructive sleep apnea, no resolved ,short stature	Positional plagiocephaly, small spleen, panhypopituitarism	Failure to thrive, microcephaly	None	Prenatal: normal nuchal translucency; no prenatal diagnostichs performed; no NIPT	None	None	None	Soft tissue infection (left foot) at the age of 3 weeks, immunological control showed normal IgA and IgG	None
	GENETIC TESTING
	Karyotype	N/A	Normal	N/A	None	None	Prenatal, 46,XX	46,XY Normal Karyotype	N/A	N/A	None	Normal	Normal, 400 bands (in prenatal)	N/A	None	Normal	Normal Male, XY	Normal Female, XX	None	None
	Chromosomal microarray	N/A	N/A	0,15 Mb SNP array normal	None	None	None	arr(1-22)x2,(XY)x1 Normal Microarray Male	N/A	N/A	Normal	Normal	Normal, 44 K (in prenatal)	N/A	None, CNV analysis was performed as part of the NGS-based panel and showed no pathogenic CNVs	Normal	Normal Male, arr(1-22)x2,(X,Y)x1	Array comparative genomic hybridization at 1 month showed imbalance of unknown clinical significance, 240kb duplication of Xp21.1	(prenatal, amniocytes) normal female	None
	Genetic test that identified variant	N/A	Genome sequencing	Exome sequencing	Singleton exome sequencing	Genome sequencing	None	Trio Genome sequencing	Trio exome sequencing (cnv analysis of the exome data)	Trio exome sequencing	Trio exome sequencing	Gene agnostic genome sequencing	Trio exome sequencing	N/A	NGS-based panel after whole-exome capturing with NGS-based segregation analysis in the parents; the analyzed panel was based on the "Paediatric disorders v52.24" panel from PanelApp; 2717 genes with high-evidence, without STR-associated genes. Coverage at the whole-exome level: 99.30% ≥25x	Genome sequencing	Genome Sequencing	Genome sequencing (100,000 genomes project)	(prenatal, amniocytes) exome sequencing	Exome sequencing
	Other genetic findings	N/A	None	De novo heterozygous variant in KCNK4 (MIM: 605720) (GenBank: NM_033310.2):c.724G>A, p.(Gly242Ser) and a maternal heterozygous variant in PLOD1 (MIM: 153454) (GenBank: NM_000302.4): c.244A>T, p.(Lys82*)	None	None	I. noonan gene panel N; II. NGS for deafness (116 genes using OtosCope platform (Iowa University) : heterozygous for c.35delG in GJB2 (MIM: 121011)(GenBank: NM_004004.6;); heterozygous for TMPRS53 (MIM: 605511) (GenBank: NM_001256317.3) c.413C>A p.Ala138Glu classified as pathogenic	Whole exome sequencing: BRAF (MIM: 164757) (GenBank: NM_001374258.1) c.1325C>G p.Pro442Arg (VUS)- maternal inheritance Whole exome sequencing: ZMIZ1 (MIM: 607159) (GenBank: NM_020338.4) c.767G>C p.Gly256Ala (VUS) -maternal inheritance Whole exome sequencing: MED13 (MIM: 618009) (GenBank: NM_005121.3) c.3676C>T p.Arg1226Cys (VUS) - paternal inheritance	N/A	N/A		None	None	None	None		None	None	N/A	Maternally inherited SHOC2 (MIM: 602775) c.126A>T p.Glu42Asp (NM_007373.3), also inherited in twin brother
	Other investigations	N/A	22q FISH Normal	Physical examination: a relatively large head and short legs, square face, microretrognathia, inversion of feet; pathology: overrijding aorta, subvalvular VSD and ASD, left isomerism of the lungs, slightly delayed riping of the lungs; no evident brain abnormality (there might be a partial ageneis of the corpus callosum or a underdeveloped corpus callosum.	Brain MRI (diffusely mildly prominent ventricles, few small il-defined foci of T2/FLAIR hyperintensity within subcortical bifrontal white matter)	RNA-Seq confirmed this variant results in 2bp deletion and intron 17 retention, reusulting in a readthrough intron starting at amino acid 782 and frameshift	None	KRAS (MIM: 190070) gene sequencing - negative RAF (MIM: 164760) gene sequencing - negative PTPN11 (MIM: 176876) gene sequencing - negative SOS1 (MIM: 182530) gene sequencing - negative	N/A	N/A	Brain MRI, thyroid function tests, insulin-like growth factor-1, bone age, pre-albumin, renal ultrasound- all nondiagnostic or normal Exome reanalysis- normal	N/A	None	Genome sequencing negative (09/07/2019)	None		Normal, FISH 22q11.2	None	MLPA for Silver Russell syndrome (normal result, amniocytes)	None
	Medications	N/A	N/A	N/A	N/A	N/A	N/A	Dexmethylphenidate; Ondansetron HCL	N/A	N/A	N/A	Hydrocortisone, penicillin prophylaxis, thyroxine, captotril, clonidine, furosemide, amiloride, metolazone, aspirin	None	None	None		Lactulose, Omeprazole	Movicol (x2 weekly), multivitamins	N/A	Quillivant, Albuterol as needed
	Interventions	N/A	N/A	N/A	Tetralogy of Fallot repair, interventional cardiac catheterization with pulmonary ballooning	N/A	N/A	Patch closure of VSD, primary closure of ASD, and ligation of small PDA; IEP	N/D	N/A	N/A	RVOT stent at 2 months, fallot repair at 7 months, ECMO	None	Physiotherapy	Posterior sagittal anorectoplasty at the age of 2 days, see above		Tetralogy of Fallot repair: VSD closure, pulmonary valve commissurotomy, pulmonary artery plasty, resection of right ventricular muscle budles, tricuspid valve repair, ASD Closure; Bilateral Inguinal Hernia Repair; Penoplasty	Tetralogy of Fallot repair with transangular patch (successful). Serial (annual) ECHOs normal	N/A	Gtube placement due to vascular ring compression, vascular ring division (lft thoracotomoy), nasal stents
	Abbreviations: ADD: attention deficit disorder, ADHD: attention deficit hyperactivity disorder, ASD: atrial septal defect, CNV: copy number variant, DAS II: Differential Ability Scales, ECHO: echocardiogram, ECMO: extracorporeal membrane oxygenation, FISH: Fluorescence in situ hybridization, HCL: hydrochloride, IEP: individualized education plan, IUGR: Intrauterine growth restriction, kbp: kiloba…

## Sheet: Table S2
	Table S2. Published microdeletions overlapping with the 7p22.3 region
	Reference	Gallego et al. 1		Richards et al. 2	Silversides et al. 3	Rendu et al. 4	Yu et al. 5					Mastromoro et al. 6	Skvortsova et al. 7
	Year of publication	2010		2011	2012	2014	2017					2020	2024
	Identifier in publication	Proband	Mother	Patient	74		Proband 1	Proband 2	Proband 3	Proband 4	Proband 5	Proband 383272	Proband
	Variant Type	Deletion	Deletion	Deletion	Deletion	Deletion	Deletion	Deletion	Deletion	Deletion	Deletion	Deletion	Deletion
	Variant Size	2.88Mb	2.88Mb	<0.4Mbc	0.180Mb	0.075 Mb	1.11Mb	990kb	2.42Mb	2.84Mb	3.37Mb	0.139Mb	2.4Mb
	Cytoband	7p22.1p22.3	7p22.1p22.3	7p22.2p22.3	7p22.3	7p22.3	7p22.3p22.2	7p22.3p22.2	7p22.3p22.2	7p22.3p22.2	7p22.3p22.2	7p22.3	7p22.3
	Hg38 Coordinatesa	chr7:2183839-5063843	chr7:2183839-5063843	chr7:1985909-2360535	chr7:2304677-2484745	chr7:2228553-2301076	chr7:2379010-3486969	chr7:2154895-3140696	chr7:472622-2890809	chr7:43360-2845640	chr7:54185-3383711	chr7:2213617-2352203	chr7:22118-2394453
	Hg19 Coordinates	chr7:2223474-5103474b	chr7:2223474-5103474b	chr7:2025544-2400170d	chr7:2344312-2524379	chr7:2268188-2340711	chr7:2418645-3526601	chr7:2194530-3180330	chr7:512259-2930443	chr7:43360-2885274	chr7:54185-3423343	chr7:2253252-2391838	chr7:22118-2434088
	Genes in interval	EIF3B (MIM: 603917), MAD1L1 (MIM: 602686), MRM2 (MIM: 606906), NUDT1 (MIM: 600312), SNX8 (MIM: 614905), CHST12 (MIM: 610129), LFNG (MIM: 602576), IQCE (MIM: 617631), TTYH3 (MIM: 608919), AMZ1 (MIM: 615168), GNA12 (MIM: 604394), CARD11 (MIM: 607210), SDK1 (MIM: 607216), FOXK1 (MIM: 616302), AP5Z1 (MIM: 613653), RADIL (MIM: 611491), PAPOLB (MIM: 607436), MMD2 (MIM: 624581), RNF216P1, and RBAK (MIM:…	EIF3B (MIM: 603917), MAD1L1 (MIM: 602686), MRM2 (MIM: 606906), NUDT1 (MIM: 600312), SNX8 (MIM: 614905), CHST12 (MIM: 610129), LFNG (MIM: 602576), IQCE (MIM: 617631), TTYH3 (MIM: 608919), AMZ1 (MIM: 615168), GNA12 (MIM: 604394), CARD11 (MIM: 607210), SDK1 (MIM: 607216), FOXK1 (MIM: 616302), AP5Z1 (MIM: 613653), RADIL (MIM: 611491), PAPOLB (MIM: 607436), MMD2 (MIM: 624581), RNF216P1, and RBAK (MIM:…	EIF3B (MIM: 603917) (first coding exon), MAD1L1 (MIM: 602686), MRM2 (MIM: 606906), NUDT1 (MIM: 600312), SNX8 (MIM: 614905)	EIF3B (MIM: 603917), SNX8 (MIM: 614905), EIF3B (MIM: 603917), CHST12 (MIM: 610129)	MAD1L1 (MIM: 602686), MRM2 (MIM: 606906), NUDT1 (MIM: 600312), SNX8 (MIM: 614905)	impacts last 2 coding exons of EIF3B (MIM: 603917), AMZ1 (MIM: 615168), BRAT1 (MIM: 614506), CARD11 (MIM: 607210), CHST12 (MIM: 610129), GNA12 (MIM: 604394), GRIFIN (MIM: 619187), IQCE (MIM: 617631), LFNG (MIM: 602576), SSDK1 (MIM: 607216), TTYH3 (MIM: 608919)	EIF3B (MIM: 603917), AMZ1 (MIM: 615168), BRAT1 (MIM: 614506), CARD11 (MIM: 607210), CHST12 (MIM: 610129), GNA12 (MIM: 604394), GRIFIN (MIM: 619187) , IQCE (MIM: 617631), LFNG (MIM: 602576), MAD1L1 (MIM: 602686), MRM2 (MIM: 606906), NUDT1 (MIM: 600312), SNX8 (MIM: 614905), TTYH3 (MIM: 608919)	>35 genes including EIF3B (MIM: 603917)	>35 genes with EIF3B (MIM: 603917)	>35 genes with EIF3B (MIM: 603917)	MAD1L1 (MIM: 602686), MRM2 (MIM: 606906), NUDT1 (MIM: 600312), and SNX8 (MIM: 614905)	40 genes including EIF3B (MIM: 603917)
	Overlaps with EIF3B?	Yes	Yes	Yes	Yes	No	Yes	Yes	Yes	Yes	Yes	No	Yes
	Inheritance	Maternal (Affected Mother)	Unknown	De novo	N/A	Paternal (healthy father)	De novo	De novo	De novo	De novo	De novo	Mosaic in mom	Unknown
	Family History	See Gallego et al. 1 Mother	See Gallego et al. 1 Proband	Sister died at 2 weeks of unknown causes	N/A	None	None	None	None	None	None	Deletion present in third pregnancy, who does not show any congenital defect at the II level ultrasound examination	None
	Sex	Male	Female	Male	Male	Male	Female	Male	Female	Female	Male	Male	Female
	Age	7 months (age of report)	Early 20s (age of report)	16 months (Age of report)	N/A	15 years (age of report)	2 years (age of initial genetics assessement)	4 months (age of initial genetics assessement)	1 year 8 months (Age of initial genetics assessment)	3 years 5 months (age at initial assessment)	1 year 6 months (age at initial assessment)	4 years (age of report)	1 year
	Ethnicity	European	European	Hispanic	N/A	N/A	White	N/A	White	N/D	N/D	European	Kazakhstani
	Cardiac Evaluation?	Yes	Not mentioned	Yes	Yes	Yes	No (no ECHO)	Yes	No (no ECHO)	Yes	Yes	Yes	Yes
	Congenital heart defect	Ventricular septal defect	None	Tetralogy of Fallot, small coronary fistula	Tetralogy of Fallot	None	None	Tetralogy of Fallot	None	Atrial septal defect	Double aortic arch which required an aortic reconstruction with ventricular septal defect	None	Ventricular septal defect
	Neurodevelopmental phenotype	Neurodevelopmemental delay- unable to roll over or sit at 7 months of age.	Mild intellectual disability	Language delay	N/A	Mild intellectual disability with learning and speech delay	Expressive and receptive language delay, mild gross and fine motor delay, delayed social development and impaired cognitive functioning	None	Expressive and receptive language delays, cognitive impairment, autism spectrum disroder	Expressive language delays, receptive language delays, cognitive impairment, autism spectrum disorder	Expressive language delay	Mild intellectual disability, learning and language delay, and severe behavioral problems related to attention deficit hyperactivity disorder	Developmental delay- learning and language delay, autism spectum disorder
	Facial Differences	Cleft palate, micrognathia, prominent forehead, bitemporal narrowing, flat nasal bridge, posteriorly placed tongue	Midface hypoplasia and up-slanting eyebrows	Bilateral epicanthal folds, upslanting palpebral fissure on the right, mild protrusion of the left ear, bilateral second branchial arch remnants	N/A	None	Microcephaly, broad nasal root, prominent forehead/glabella, arched eyebrows, hypertelorism/widely spaced eyes, epicanthal folds, mild metopic ridge	Prominent forehead and glabella, broad nasal root, arched eyebrows, hypertelorism/widelly spaced eyes, epicanthal folds	Broad nasal root, prominent forehead, with eyebrows described as “sculpted,” and hypertelorism with wide interpupillary distance, hypertelorism	Broad nasal root,high nasal bridge, arched eyebrows, closely spaced eyes, cleft palate, bifid uvula	Bilateral cleft lip and palate, broad nasal bridge, hypoplasia of his alae nasi, and a prominent maxilla
	Other anomalies	Failure to thrive, feeding difficulties, mild hypotonia, umbilical hernia, inverted nipples	Velopharyngeal insufficiency	Failure to thrive, right-sided 5th finger clinodactyly, right-sided bridging palmar crease, reucrrent ear infections	N/A	Ocular albinism with a congenital nystagmus and a discrete asymmetry of the lower limbs associated with a left hemiparesis, seizures	Four café-au-lait macules	Metopic craniosynostosis	Hypotonia, recurrent ear infections, several ovoid scattered white matter hyperintensities, esotropia, hyperopia, astigmatism, and optic nerve drusen, mild 2–3 toe syndactyly bilaterally, thin, sparse hair, increased inter-nipple distance.	Hypotonia, MRI- unspecified hypomyelination, bilateral 5th finger clinodactyly	Microcephaly, plagiocephaly and a marked metopic prominence,	Left kidney agenesis, insomnia and recurrent infections	Seizures, developmental coordination disorder- dyspraxia
	Methods of Detection	Array-based comparative genomic hybridization and FISH	Array-based comparative genomic hybridization and FISH	Array comparative genomic hybridization, confirmed by RT-qPCR and FISH	Affymetrix Genome-Wide Human SNP Array 6.0. CNV analysis	Array-based comparative genomic hybridization	SNP oligonucleotide array analysis	Whole genome oligonucleotide array analysis	Whole genome oligonucleotide array analysis	SNP microarray analysis	Oligonucleotide array analysis	Microarray analysis	Microarray analysis
	Other Investigations	N/A	N/A	N/A	NA	Normal Karyotype	N/A	N/A	N/A	N/D	N/A	N/A	Exome sequencing
	aHg38 coordinates pulled using the LiftOver Tool on the UCSC Genome Browser (Perez et al. 8). bHg19 coordinates pulled from Yu et al. 5. cPublication mentions ~400 kb but narrowed to <200kb. dHg19 coordinates pulled using the LiftOver Tool on the UCSC Genome Browser, for the minimum deleted interval detected by qPCR probes as reported by Richards et al. 2. Abbreviations: ECHO: echocardiogram, FIS…
